# Supplementary material for: Economic Analysis of the Prevention and Control of Nosocomial Infections: Research Protocol
Source: Front Public Health. 2021 Jul 7;9:531624. doi: 10.3389/fpubh.2021.531624 (PMC8292614; doi:10.3389/fpubh.2021.531624)
Supplement: Supplementary file 2 [file Table_2.XLSX]

## Sheet: Feuil1
	Date	Observer #	Questionnaire #	Facility #	Unit type: Medicine; Surgery	Professional observed:	Patient care attendant (options 1, 2, 3, 4, and 6); Nurse (options 1, 2, 3, 4, 5, and 6); Housekeeping staff(options 1, 2, 3, 4, and 7)
											Time 1 Before patient/environment
											Time 2 Before aseptic intervention	Product Hydroalcoholic solution (HAS)
									3 Hand Hygiene		Time 3 After biological liquid contact	Product Soap and water
											Time 4 After patient/environment
											Other times
											Gloves	Nitrile, Vinyl, Surgical (Sterile)
							None		4 Personal protective equipment (PPE)		Mask	Procedure, Surgical, APR-N95
			Outside, in front of the room				Contact				Gown	Reusable, Disposable
			Private room (1 bed)				Enhanced contact (CDAD)				Eyewear
	1 Area		Semi-private room (2 beds)		2 Additional precautions		Contact-Droplets				Face shield
			Multi-bed room (3 beds or more)				Droplets
			Shared shower or toilet				Aerial				C. difficile
							Contact-aerial		5 Screening		MRSA	Screening
											VRE	Clinical Specimen
											CPE (CPGNB)
									6 Disinfection of patient care equipment		Disposable microfibre; Reusable microfibre; Disinfecting wipes	Quantity	Quaternary ammonium, hydrogen peroxyde, Chlorine
											Daily			Quaternary Ammonium
									7 Disinfection Hygiene and Cleanliness		Terminal	Disposable microfibre, Reusable microfibre, Disinfecting wipes	Quantity	Hydrogen Peroxyde
											Outbreak			Chlorine
														Disinfection devicde (UV, Steam)
